# Supplementary material for: Measuring the perceptual grouping of non-adjacent surfaces that are invisibly (amodally) or visibly connected
Source: PLoS One. 2018 Nov 28;13(11):e0208000. doi: 10.1371/journal.pone.0208000 (PMC6261598; doi:10.1371/journal.pone.0208000)
Supplement: S1 Dataset — (XLSX) [file pone.0208000.s001.xlsx]

## Sheet: Sheet1
		EXPERIMENT 1
				Horizontal Surfaces Aligned					Horizontal Surfaces Mis-Aligned
			Participant P1						Participant P1
			Motion	Motion				Motion	Motion
			Away From	Toward Other	Bi-			Away From	Toward Other	Bi-
		Luminance	Central	Horizontal	Directional	No		Central	Horizontal	Directional	No
		Decrement	Surface	Surface	Motion	Motion		Surface	Surface	Motion	Motion
		3.5	0	0.075	0.05	0.875		0.180556	0.05	0.105556	0.663889
		4.6	0.0777778	0.511111	0.161111	0.25		0.291667	0.075	0.333333	0.3
		5.5	0.025	0.625	0.175	0.175		0.45	0.2	0.275	0.075
		6.5	0.15	0.7	0.075	0.075		0.366667	0.3	0.308333	0.025
		7.7	0.15	0.75	0.05	0.05		0.575	0.275	0.15	0
		8.7	0.175	0.775	0.05	0		0.505556	0.263889	0.230556	0
		11	0.15	0.775	0.075	0		0.625	0.3	0.075	0
			Participant P2					Participant P2
			Motion	Motion				Motion	Motion
			Away From	Toward Other	Bi-			Away From	Toward Other	Bi-
		Luminance	Central	Horizontal	Directional	No		Central	Horizontal	Directional	No
		Decrement	Surface	Surface	Motion	Motion		Surface	Surface	Motion	Motion
		3.5	0	0.1	0	0.9		0	0.05	0	0.95
		4.6	0.025	0.15	0.05	0.775		0.075	0.0527778	0	0.872222
		5.5	0.0277778	0.391667	0.025	0.555556		0.102778	0.105556	0.125	0.666667
		6.5	0.0777778	0.461111	0.102778	0.358333		0.15	0.325	0.25	0.275
		7.7	0.075	0.45	0.15	0.325		0.175	0.416667	0.127778	0.280556
		8.7	0.075	0.775	0.075	0.075		0.275	0.35	0.15	0.225
		11	0.05	0.797222	0.127778	0.025		0.325	0.5	0.15	0.025
			Participant P3					Participant P3
			Motion	Motion				Motion	Motion
			Away From	Toward Other	Bi-			Away From	Toward Other	Bi-
		Luminance	Central	Horizontal	Directional	No		Central	Horizontal	Directional	No
		Decrement	Surface	Surface	Motion	Motion		Surface	Surface	Motion	Motion
		3.5	0.025	0.15	0	0.825		0.05	0.05	0.05	0.85
		4.6	0.125	0.5	0	0.375		0.075	0.4	0.025	0.5
		5.5	0.25	0.5	0	0.25		0.275	0.525	0.025	0.175
		6.5	0.225	0.625	0.05	0.1		0.3	0.55	0.025	0.125
		7.7	0.2	0.725	0.025	0.05		0.325	0.675	0	0
		8.7	0.25	0.675	0.025	0.05		0.275	0.7	0	0.025
		11	0.3	0.675	0	0.025		0.475	0.5	0.025	0
			Participant P4					Participant P4
			Motion	Motion				Motion	Motion
			Away From	Toward Other	Bi-			Away From	Toward Other	Bi-
		Luminance	Central	Horizontal	Directional	No		Central	Horizontal	Directional	No
		Decrement	Surface	Surface	Motion	Motion		Surface	Surface	Motion	Motion
0.025		3.5	0.05	0.025	0.025	0.9		0.075	0	0.025	0.9
0.175		4.6	0.125	0.175	0	0.7		0.075	0.25	0.025	0.65
0.15		5.5	0.275	0.15	0.025	0.55		0.375	0.325	0.1	0.2
0.525		6.5	0.25	0.525	0.025	0.2		0.391667	0.430556	0.0527778	0.125
0.675		7.7	0.225	0.675	0.025	0.075		0.4	0.55	0.025	0.025
0.375		8.7	0.575	0.375	0.025	0.025		0.7	0.3	0	0
0.55		11	0.45	0.55	0	0		0.6	0.375	0.025	0
		EXPERIMENT 2
				Horizontal Surfaces Behind Vertical Surface					Horizontal Surfaces in Front of Vertical Surface
			Participant P1						Participant P1
			Motion	Motion				Motion	Motion
			Away From	Toward Other	Bi-			Away From	Toward Other	Bi-
		Luminance	Central	Horizontal	Directional	No		Central	Horizontal	Directional	No
		Decrement	Surface	Surface	Motion	Motion		Surface	Surface	Motion	Motion
		3.5	0	0.025	0	0.975		0	0	0	1	0
		4.6	0	0.125	0	0.875		0	0.025	0	0.975	0
		5.5	0.025	0.275	0	0.7		0	0.1	0	0.9	0
		6.5	0	0.411111	0.0277778	0.561111		0	0.25	0	0.75	0
		7.7	0.05	0.55	0.025	0.375		0.05	0.225	0.05	0.675	0
		8.7	0	0.75	0	0.25		0	0.4	0	0.6	0
		11	0.05	0.9	0	0.05		0.05	0.625	0	0.325	0
				Horizontal Surfaces Behind Vertical Surface					Horizontal Surfaces in Front of Vertical Surface
			Participant P5						Participant P5
			Motion	Motion				Motion	Motion
			Away From	Toward Other	Bi-			Away From	Toward Other	Bi-
		Luminance	Central	Horizontal	Directional	No		Central	Horizontal	Directional	No
		Decrement	Surface	Surface	Motion	Motion		Surface	Surface	Motion	Motion
		3.5	0.025	0.05	0	0.925	0	0	0	0	1
		4.6	0	0.425	0	0.575	0	0	0	0	1
		5.5	0	0.875	0	0.125	0	0	0.125	0	0.875
		6.5	0	0.825	0	0.175	0	0	0.225	0	0.775
		7.7	0	0.825	0	0.175	0	0	0.375	0	0.625
		8.7	0	0.95	0	0.05	0	0.05	0.175	0.025	0.75
		11	0	0.85	0	0.15	0	0	0.2	0	0.8
			Participant P6						Participant P5
			Motion	Motion				Motion	Motion
			Away From	Toward Other	Bi-			Away From	Toward Other	Bi-
		Luminance	Central	Horizontal	Directional	No		Central	Horizontal	Directional	No
		Decrement	Surface	Surface	Motion	Motion		Surface	Surface	Motion	Motion
		3.5	0.05	0.275	0	0.675		0	0.025	0	0.975
		4.6	0.025	0.275	0	0.7		0	0.025	0	0.975
		5.5	0	0.8	0	0.2		0	0.025	0	0.975
		6.5	0	0.875	0	0.125		0	0.025	0	0.975
		7.7	0	1	0	0		0	0.325	0	0.675
		8.7	0.025	0.975	0	0		0.025	0.35	0	0.625
		11	0	1	0	0		0	0.55	0	0.45
			Participant P7						Participant P5
			Motion	Motion				Motion	Motion
			Away From	Toward Other	Bi-			Away From	Toward Other	Bi-
		Luminance	Central	Horizontal	Directional	No		Central	Horizontal	Directional	No
		Decrement	Surface	Surface	Motion	Motion		Surface	Surface	Motion	Motion
		3.5	0	0.175	0.025	0.8		0	0.025	0	0.975
		4.6	0.05	0.325	0	0.625		0	0.1	0	0.9
		5.5	0	0.75	0.025	0.225		0	0.2	0.025	0.775
		6.5	0.025	0.675	0	0.3		0.025	0.175	0	0.8
		7.7	0	0.825	0	0.175		0.1	0.15	0	0.75
		8.7	0	0.925	0	0.075		0.05	0.1	0	0.85
		11	0	0.825	0.025	0.15		0.025	0.125	0	0.85
		EXPERIMENT 3
				Height of Central Surface = 8.28 deg					Height of Central Surface = 0.69 deg					Height of Central Surface = 0.14 deg
			Participant P8						Participant P8					Participant P8
			Motion	Motion				Motion	Motion				Motion	Motion
			Away From	Toward Other	Bi-			Away From	Toward Other	Bi-			Away From	Toward Other	Bi-
		Luminance	Central	Horizontal	Directional	No		Central	Horizontal	Directional	No		Central	Horizontal	Directional	No
		Decrement	Surface	Surface	Motion	Motion		Surface	Surface	Motion	Motion		Surface	Surface	Motion	Motion
		3.5	0	0.196825	0	0.803175		0	0	0	1		0	0.141905	0	0.858095
		4.6	0	0.507143	0	0.492857		0	0.377083	0	0.622917		0	0.593968	0	0.406032
		5.5	0	0.684127	0	0.315873		0	0.729167	0	0.270833		0	0.837103	0	0.162897
		6.5	0	0.843386	0	0.156614		0	0.854762	0	0.145238		0	0.898148	0	0.101852
		7.7	0	0.979167	0	0.0208333		0	0.941667	0	0.0583333		0	0.941667	0	0.0583333
		8.7	0	1	0	0		0	0.95	0	0.05		0	0.979167	0	0.0208333
		11	0	1	0	0		0.0185185	0.981481	0	0		0	1	0	0
			Participant P9						Participant P9					Participant P9
			Motion	Motion				Motion	Motion				Motion	Motion
			Away From	Toward Other	Bi-			Away From	Toward Other	Bi-			Away From	Toward Other	Bi-
		Luminance	Central	Horizontal	Directional	No		Central	Horizontal	Directional	No		Central	Horizontal	Directional	No
		Decrement	Surface	Surface	Motion	Motion		Surface	Surface	Motion	Motion		Surface	Surface	Motion	Motion
		3.5	0	0.0166667	0	0.983333		0	0.0277778	0	0.972222		0	0.0166667	0	0.983333
		4.6	0	0.180688	0	0.819312		0	0.113889	0	0.886111		0	0.180688	0	0.819312
		5.5	0	0.330093	0	0.669907		0.0375	0.127976	0	0.834524		0	0.330093	0	0.669907
		6.5	0	0.425	0	0.575		0	0.444775	0	0.555225		0	0.425	0	0.575
		7.7	0.0185185	0.446296	0	0.535185		0	0.4875	0	0.5125		0.0185185	0.446296	0	0.535185
		8.7	0	0.566534	0	0.433466		0.0208333	0.641667	0.0166667	0.320833		0	0.566534	0	0.433466
		11	0	0.707275	0	0.292725		0.0185185	0.723545	0	0.257937		0	0.707275	0	0.292725
			Participant P10						Participant P10					Participant P10
			Motion	Motion				Motion	Motion				Motion	Motion
			Away From	Toward Other	Bi-			Away From	Toward Other	Bi-			Away From	Toward Other	Bi-
		Luminance	Central	Horizontal	Directional	No		Central	Horizontal	Directional	No		Central	Horizontal	Directional	No
		Decrement	Surface	Surface	Motion	Motion		Surface	Surface	Motion	Motion		Surface	Surface	Motion	Motion
		3.5	0.05	0.0666667	0	0.883333		0.0833333	0.0833333	0	0.833333		0.0333333	0.1	0	0.866667
		4.6	0.333333	0.233333	0	0.433333		0.166667	0.35	0.0166667	0.466667		0.183333	0.433333	0	0.383333
		5.5	0.35	0.416667	0.0333333	0.2		0.266667	0.55	0.0166667	0.166667		0.383333	0.516667	0	0.1
		6.5	0.433333	0.55	0	0.0166667		0.416667	0.516667	0.0166667	0.05		0.316667	0.666667	0	0.0166667
		7.7	0.533333	0.45	0	0.0166667		0.633333	0.366667	0	0		0.283333	0.65	0	0.0666667
		8.7	0.433333	0.55	0.0166667	0		0.433333	0.566667	0	0		0.2	0.783333	0.0166667	0
		11	0.35	0.583333	0.0166667	0.05		0.45	0.55	0	0		0.283333	0.716667	0	0
			Participant P11						Participant P11					Participant P11
			Motion	Motion				Motion	Motion				Motion	Motion
			Away From	Toward Other	Bi-			Away From	Toward Other	Bi-			Away From	Toward Other	Bi-
		Luminance	Central	Horizontal	Directional	No		Central	Horizontal	Directional	No		Central	Horizontal	Directional	No
		Decrement	Surface	Surface	Motion	Motion		Surface	Surface	Motion	Motion		Surface	Surface	Motion	Motion
		3.5	0.0333333	0.101852	0	0.864815		0	0.0166667	0	0.983333		0.0166667	0.1	0	0.883333
		4.6	0.05	0.402381	0	0.547619		0.15	0.256019	0	0.593981		0.20787	0.380093	0	0.412037
		5.5	0.136111	0.605556	0.0277778	0.230556		0.286508	0.523016	0	0.190476		0.147619	0.716071	0	0.13631
		6.5	0.326389	0.656944	0	0.0166667		0.22037	0.761111	0	0.0185185		0.209259	0.772222	0	0.0185185
		7.7	0.233333	0.75	0.0166667	0		0.255556	0.744444	0	0		0.25	0.75	0	0
		8.7	0.266667	0.716667	0.0166667	0		0.2	0.783333	0	0.0166667		0.266667	0.733333	0	0
		11	0.15	0.833333	0.0166667	0		0.216667	0.783333	0	0		0.216667	0.783333	0	0
		EXPERIMENT 4 Part 1 (Height of Central Surface = 8.28 deg)
				Width of Central Surface = 0.83 deg					Width of Central Surface = 3.86 deg					Width of Central Surface = 6.90 deg
			Participant P8						Participant P8					Participant P8
			Motion	Motion				Motion	Motion				Motion	Motion
			Away From	Toward Other	Bi-			Away From	Toward Other	Bi-			Away From	Toward Other	Bi-
		Luminance	Central	Horizontal	Directional	No		Central	Horizontal	Directional	No		Central	Horizontal	Directional	No
		Decrement	Surface	Surface	Motion	Motion		Surface	Surface	Motion	Motion		Surface	Surface	Motion	Motion
		3.5	0	0.0949074	0	0.905093		0	0.0416667	0	0.958333		0	0.0809524	0	0.919048
		4.6	0	0.229894	0	0.770106		0	0.308333	0	0.691667		0.0166667	0.270833	0	0.7125
		5.5	0.0208333	0.601587	0	0.377579		0	0.544444	0	0.455556		0.0166667	0.590278	0	0.393056
		6.5	0	0.925926	0	0.0740741		0	0.805093	0	0.194907		0	0.908333	0	0.0916667
		7.7	0	0.946296	0	0.0537037		0.0166667	0.931481	0	0.0518519		0.0166667	0.835714	0	0.147619
		8.7	0	0.966667	0	0.0333333		0.0351852	0.948148	0	0.0166667		0	0.964815	0	0.0351852
		11	0.0166667	0.983333	0	0		0	1	0	0		0	0.983333	0	0.0166667
			Participant P9						Participant P9					Participant P9
			Motion	Motion				Motion	Motion				Motion	Motion
			Away From	Toward Other	Bi-			Away From	Toward Other	Bi-			Away From	Toward Other	Bi-
		Luminance	Central	Horizontal	Directional	No		Central	Horizontal	Directional	No		Central	Horizontal	Directional	No
		Decrement	Surface	Surface	Motion	Motion		Surface	Surface	Motion	Motion		Surface	Surface	Motion	Motion
		3.5	0	0	0	1		0	0.0166667	0	0.983333		0	0.0166667	0	0.983333	2
		4.6	0.0351852	0.087037	0.0185185	0.859259		0	0.0446429	0	0.955357		0.0375	0.0601852	0	0.902315	6
		5.5	0	0.225661	0.0238095	0.750529		0	0.371693	0	0.628307		0.0393519	0.31336	0	0.647288	15
		6.5	0.0185185	0.392857	0.0238095	0.564815		0.0763889	0.56455	0.0238095	0.335251		0.0208333	0.393849	0	0.585317	13
		7.7	0.0333333	0.572553	0.0166667	0.377447		0.0775132	0.621759	0.0185185	0.282209		0.0949074	0.552249	0.0185185	0.334325	10
		8.7	0.047619	0.690807	0.0608466	0.200728		0.0833333	0.737037	0	0.17963		0.037037	0.728571	0	0.234392	13
		11	0.0166667	0.879167	0	0.104167		0.0703704	0.79127	0.0555556	0.0828042		0.0333333	0.790278	0.0333333	0.143056	4
			Participant P10						Participant P10					Participant P10
			Motion	Motion				Motion	Motion				Motion	Motion
			Away From	Toward Other	Bi-			Away From	Toward Other	Bi-			Away From	Toward Other	Bi-
		Luminance	Central	Horizontal	Directional	No		Central	Horizontal	Directional	No		Central	Horizontal	Directional	No
		Decrement	Surface	Surface	Motion	Motion		Surface	Surface	Motion	Motion		Surface	Surface	Motion	Motion
		3.5	0	0.133333	0	0.866667		0	0.0833333	0	0.916667		0	0.0833333	0	0.916667
		4.6	0	0.4	0	0.6		0.0166667	0.366667	0	0.616667		0	0.416667	0	0.583333
		5.5	0	0.583333	0	0.416667		0.0166667	0.7	0	0.283333		0	0.783333	0	0.216667
		6.5	0	0.85	0	0.15		0	0.916667	0	0.0833333		0.0333333	0.95	0	0.0166667
		7.7	0	0.95	0	0.05		0	0.983333	0	0.0166667		0	0.95	0	0.05
		8.7	0	0.966667	0	0.0333333		0	0.95	0	0.05		0	0.966667	0	0.0333333
		11	0	1	0	0		0	1	0	0		0	1	0	0
			Participant P11						Participant P11					Participant P11
			Motion	Motion				Motion	Motion				Motion	Motion
			Away From	Toward Other	Bi-			Away From	Toward Other	Bi-			Away From	Toward Other	Bi-
		Luminance	Central	Horizontal	Directional	No		Central	Horizontal	Directional	No		Central	Horizontal	Directional	No
		Decrement	Surface	Surface	Motion	Motion		Surface	Surface	Motion	Motion		Surface	Surface	Motion	Motion
		3.5	0	0.0166667	0	0.983333		0.0166667	0.1	0	0.883333		0.0185185	0.0208333	0	0.960648
		4.6	0.0571429	0.22381	0	0.719048		0.0722222	0.230556	0	0.697222		0.105489	0.184193	0	0.710317
		5.5	0.294444	0.483333	0	0.222222		0.222222	0.37037	0	0.407407		0.205	0.385	0.02	0.39
		6.5	0.216667	0.711111	0	0.0722222		0.230093	0.753241	0	0.0166667		0.271296	0.62037	0	0.108333
		7.7	0.275926	0.707407	0	0.0166667		0.374074	0.607407	0.0185185	0		0.214352	0.752315	0	0.0333333
		8.7	0.325926	0.655556	0.0185185	0		0.283333	0.716667	0	0		0.322222	0.677778	0	0
		11	0.3	0.7	0	0		0.3	0.7	0	0		0.266667	0.733333	0	0
		EXPERIMENT 4 PART 2 (Height of Central Surface = 0.14 deg)
				Width of Central Surface = 0.83 deg					Width of Central Surface = 3.86 deg					Width of Central Surface = 6.90 deg
			Participant P8						Participant P8					Participant P8
			Motion	Motion				Motion	Motion				Motion	Motion
			Away From	Toward Other	Bi-			Away From	Toward Other	Bi-			Away From	Toward Other	Bi-
		Luminance	Central	Horizontal	Directional	No		Central	Horizontal	Directional	No		Central	Horizontal	Directional	No
		Decrement	Surface	Surface	Motion	Motion		Surface	Surface	Motion	Motion		Surface	Surface	Motion	Motion
		3.5	0	0.4	0	0.6		0	0	0	1		0	0	0	1
		4.6	0	0.855655	0	0.144345		0	0.583333	0	0.416667		0	0.4	0	0.6
		5.5	0	0.946296	0	0.0537037		0	0.8	0	0.2		0	0.827857	0	0.172143
		6.5	0	0.962963	0	0.037037		0	0.936839	0	0.0631614		0	0.929894	0	0.0701058
		7.7	0	1	0	0		0	0.983333	0	0.0166667		0	1	0	0
		8.7	0	1	0	0		0.0185185	0.981481	0	0		0	1	0	0
		11						0.0333333	0.966667	0	0		0	1	0	0
			Participant P9						Participant P9					Participant P9
			Motion	Motion				Motion	Motion				Motion	Motion
			Away From	Toward Other	Bi-			Away From	Toward Other	Bi-			Away From	Toward Other	Bi-
		Luminance	Central	Horizontal	Directional	No		Central	Horizontal	Directional	No		Central	Horizontal	Directional	No
		Decrement	Surface	Surface	Motion	Motion		Surface	Surface	Motion	Motion		Surface	Surface	Motion	Motion
		3.5	0	0	0	1		0	0.0208333	0	0.979167		0	0.0166667	0	0.983333
		4.6	0	0.05	0	0.95		0.0166667	0.103704	0	0.87963		0.0185185	0.10787	0	0.873611
		5.5	0.0208333	0.338426	0	0.640741		0.0166667	0.19213	0	0.791204		0.0560185	0.255093	0	0.688889
		6.5	0.0185185	0.322817	0.0166667	0.641997		0.0185185	0.312963	0.0444444	0.624074		0.0446429	0.351521	0	0.603836
		7.7	0	0.487037	0.0185185	0.494444		0.0238095	0.438558	0	0.537632		0	0.489683	0	0.510317
		8.7	0	0.555093	0	0.444907		0.0952381	0.494444	0	0.410317		0.0166667	0.514352	0	0.468981
		11	0	0.654167	0.0166667	0.329167		0.0589947	0.589683	0.037037	0.314286		0	0.664815	0.0185185	0.316667
			Participant P10						Participant P10					Participant P10
			Motion	Motion				Motion	Motion				Motion	Motion
			Away From	Toward Other	Bi-			Away From	Toward Other	Bi-			Away From	Toward Other	Bi-
		Luminance	Central	Horizontal	Directional	No		Central	Horizontal	Directional	No		Central	Horizontal	Directional	No
		Decrement	Surface	Surface	Motion	Motion		Surface	Surface	Motion	Motion		Surface	Surface	Motion	Motion
		3.5	0.0166667	0.0333333	0	0.95		0.1	0.0166667	0.0166667	0.866667		0	0.0166667	0	0.983333
		4.6	0.1	0.25	0	0.65		0.133333	0.133333	0	0.733333		0.2	0.0833333	0	0.716667
		5.5	0.3	0.366667	0	0.333333		0.216667	0.166667	0.0166667	0.6		0.233333	0.233333	0	0.533333
		6.5	0.283333	0.45	0	0.266667		0.35	0.316667	0	0.333333		0.4	0.383333	0	0.216667
		7.7	0.45	0.466667	0	0.0833333		0.333333	0.35	0.05	0.266667		0.45	0.45	0	0.1
		8.7	0.5	0.466667	0	0.0333333		0.416667	0.4	0.05	0.133333		0.5	0.4	0	0.1
		11	0.45	0.483333	0.0166667	0.05		0.383333	0.433333	0.0666667	0.116667		0.416667	0.5	0	0.0833333
			Participant P11						Participant P11					Participant P11
			Motion	Motion				Motion	Motion				Motion	Motion
			Away From	Toward Other	Bi-			Away From	Toward Other	Bi-			Away From	Toward Other	Bi-
		Luminance	Central	Horizontal	Directional	No		Central	Horizontal	Directional	No		Central	Horizontal	Directional	No
		Decrement	Surface	Surface	Motion	Motion		Surface	Surface	Motion	Motion		Surface	Surface	Motion	Motion
		3.5	0.0185185	0.0351852	0	0.946296		0	0.0333333	0	0.966667		0	0.0666667	0	0.933333
		4.6	0.1	0.307407	0	0.592593		0.0833333	0.433333	0	0.483333		0.125	0.475	0	0.4
		5.5	0.116667	0.683333	0	0.2		0.2	0.648148	0	0.151852		0.0685185	0.762963	0	0.168519
		6.5	0.266667	0.666667	0.0166667	0.05		0.283333	0.7	0	0.0166667		0.216667	0.766667	0.0166667	0
		7.7	0.233333	0.75	0	0.0166667		0.233333	0.716667	0	0.05		0.166667	0.833333	0	0
		8.7	0.203704	0.796296	0	0		0.183333	0.816667	0	0		0.2	0.8	0	0
		11	0.2	0.8	0	0		0.2	0.8	0	0		0.166667	0.816667	0.0166667	0
